# Supplementary material for: Patterns of Circulating Fibroblast Growth Factor 21 in Subjects with and without Type 2 Diabetes
Source: PLoS One. 2015 Nov 5;10(11):e0142207. doi: 10.1371/journal.pone.0142207 (PMC4634968; doi:10.1371/journal.pone.0142207)
Supplement: S1 Dataset — (XLSX) [file pone.0142207.s001.xlsx]

## Sheet: FGF21
			08:00:00	08:30:00	09:00:00	09:30:00	10:00:00	10:30:00	11:00:00	11:15:00	11:30:00	12:00:00	12:30:00	13:00:00	13:30:00	14:00:00	14:30:00	15:00:00	08:00:00	08:30:00	09:00:00	09:30:00	10:00:00	10:30:00	11:00:00	11:30:00	12:00:00	12:30:00	13:00:00	13:30:00	14:00:00	14:30:00	15:00:00	08:00:00	08:30:00	09:00:00	09:30:00	10:00:00	10:30:00	11:00:00	11:30:00	12:00:00	12:30:00	13:00:00	13:30:00	14:00:00	14:30:00	15:00:00	08:00:00
ID	Obesity	Diabetes	Adiponectin_1	Adiponection_2	Adiponectin_2	Adiponection_3	Adiponectin_3	Adiponection_4	Adiponectin_4	Adiponection_5	Adiponectin_5	Adiponection_6	Adiponectin_6	Adiponection_7	Adiponectin_7	Adiponection_8	Adiponectin_8	Adiponection_9	Insulin_1	Insulin_2	Insulin_3	Insulin_4	Insulin_5	Insulin_6	Insulin_7	Insulin_8	Insulin_9	Insulin_10	Insulin_11	Insulin_12	Insulin_13	Insulin_14	Insulin_15	FFA_1	FFA_2	FFA_3	FFA_4	FFA_5	FFA_6	FFA_7	FFA_8	FFA_9	FFA_10	FFA_11	FFA_12	FFA_13	FFA_14	FFA_15	FGF21_1
1	Yes	Yes	8.10333	7.15474	6.77372	8.61327	7.5679	7.12534	8.0436	8.44784	8.11827	7.80529	7.58271	6.96391	7.24303	7.5531	7.47913	7.09596	27.11	45.19	38.03	36.3	37.6	29.53	34.53	31.98	31.83	28.39	29.37	30.55	36.21	48.56	43.96	307	292	281	331	210	225	195	161	135	142	165	291	190	249	240	309.289
2	Yes	Yes	20.1447	13.5098	13.8073	14.7608	17.6067	17.2564	19.0438	17.2012	17.0543	17.9773	15.7632	16.1246	17.8103	15.6911	16.6518	18.5367	98.88	72.38	74.78	74.27	87.92	79.01	94.61	79.51	72.06	75.64	69.22	81.3	78.82	83.35	76.05	263	358	261	186	136	135	150	192	357	434	420	464	471	500	476	166.108
3	Yes	Yes	9.67558	8.32935	9.15169	8.95264	7.8475	7.72766	7.56327	7.22104	7.5782	8.64775	8.60216	8.2689	7.98262	6.98412	8.3596	7.23588	17.57	12.77	13.15	12.57	11.93	10.95	12.21	9.93	12.87	13.2	15.7	18.44	18.16	15.3	17.93	765	711	578	529	491	454	460	501	569	589	431	384	341	325	298	588.249
4	Yes	Yes	5.96515	5.75535	6.26433	5.29358	6.10391	6.22054	6.64519	6.03113	6.33739	6.42518	6.08704	5.64634	5.46489	5.6312	5.17861	5.14854	17.99	46.94	88.23	125.54	104.25	97.71	78.83	69.55	88.39	94.89	73.37	68.66	76.84	73.86	53.94	517	520	360	262	232	208	183	201	196	184	192	212	228	224	238	358.633
5	Yes	Yes	7.90203	7.08748	6.83948	7.07194	7.04089	6.80856	6.83948	6.23978	6.88589	7.28986	7.46175	6.40826	7.68139	7.25867	6.30098	6.57726	24.85	56.99	61.92	60.59	40.64	37.21	37.54	41.25	42.94	60.64	52.56	44.3	42.69	39.06	29.47	1342	673	475	344	295	295	282	288	321	270	255	249	281	330	333	241.353
6	Yes	Yes	.	6.05655	5.5102	5.85869	6.27037	6.51574	6.90137	6.76222	6.68507	7.08748	6.94783	6.01083	5.72209	.	.	.	5.66	7.18	12.29	17.05	26.61	22.86	23.52	12.34	19.27	22.56	17.68	21.7	19.84	14.7	15.27	472	397	306	272	251	250	306	335	333	358	333	245	178	166	111	396.121
7	No	Yes	16.5424	27.2486	21.534	19.9347	15.6192	22.4743	17.9031	17.459	23.606	17.7918	25.1205	22.6124	19.6492	17.8289	21.2619	21.4951	13.12	29.74	35.31	40.46	43.44	42.9	49.96	48.9	57.81	50.15	48.4	51.95	57.34	56.87	48.78	974	277	151	88	55	50	43	38	47	48	67	82	97	117	100	22.4461
8	No	Yes	9.70365	6.87402	7.28665	6.27581	7.12763	8.70337	6.16624	6.13497	7.03241	8.68709	6.87402	7.79822	6.60569	6.86433	9.5942	8.2523	15.57	22.74	25.48	27.39	31.98	23.62	22.46	18.03	34.95	32.17	32.44	33.43	36.76	35.56	44.6	752	409	280	195	137	139	122	170	265	153	138	152	213	295	276	193.849
9	No	Yes	5.62378	5.67638	5.13776	5.30843	5.55805	5.38723	5.59749	5.66323	5.75531	6.55979	5.55805	5.42664	5.54491	5.729	6.0977	4.90155	11.96	36.04	59.62	94.45	64.53	54.99	35.52	36.76	38.36	50.77	43.96	54.66	55.66	50.25	53.33	361	374	273	231	301	245	259	287	341	305	297	287	226	274	235	274.302
10	No	Yes	6.98371	6.30876	5.71584	6.71859	6.63917	6.26916	6.08452	5.78162	6.25597	7.16966	6.55979	5.91325	5.17714	5.4792	6.29556	6.08452	25	32.74	42.32	49.51	54.41	53.69	46.88	38.9	47.45	69.33	82.41	80.46	90.86	89.11	102.25	410	327	274	232	206	196	244	269	305	294	266	206	171	141	129	123.254
11	No	No	.	.	.	.	.	.	.	.	.	.	.	.	.	.	.	.	8.81	26.06	31.36	31.14	15.5	24.03	17.26	16.44	10.51	13.29	10.32	17.76	37.67	40.87	38.24	.	.	.	.	.	.	.	.	.	.	.	.	.	.	.	33.5908
12	No	No	.	.	.	.	.	.	.	.	.	.	.	.	.	.	.	.	5.02	22.7	29.06	17.73	12.05	7.27	9.61	5.87	5.36	3.77	5.42	29.33	22.92	12.01	31.96	.	.	.	.	.	.	.	.	.	.	.	.	.	.	.	6.0561
13	No	No	.	.	.	.	.	.	.	.	.	.	.	.	.	.	.	.	9.71	55.04	52.71	12.5	34.91	8.22	7.7	4	4.55	5.15	6.36	20.97	39.48	12.75	10.83	.	.	.	.	.	.	.	.	.	.	.	.	.	.	.	22.9341
14	No	No	.	.	.	.	.	.	.	.	.	.	.	.	.	.	.	.	9.99	15.49	17.29	28.38	48.37	40.89	18.5	16.11	10.23	9.83	9.78	40.56	32	38.92	33.83	.	.	.	.	.	.	.	.	.	.	.	.	.	.	.	.
15	No	No	.	.	.	.	.	.	.	.	.	.	.	.	.	.	.	.	8.7	41.61	19.11	22.96	21.92	21.16	14.74	8.92	15.19	9.59	7.61	38.34	10.29	17.78	49.23	.	.	.	.	.	.	.	.	.	.	.	.	.	.	.	15.517
16	No	No	.	.	.	.	.	.	.	.	.	.	.	.	.	.	.	.	6.17	11.15	26.19	23.4	18.14	10.4	17.36	9.96	9.09	3.78	5.2	25.7	41.05	19.56	17.76	.	.	.	.	.	.	.	.	.	.	.	.	.	.	.	17.7225
17	No	No	.	.	.	.	.	.	.	.	.	.	.	.	.	.	.	.	10.09	82.62	94.4	28.23	33.06	23.94	24.39	22.52	17.07	11.48	13.1	65.8	44.06	53.9	44.13	.	.	.	.	.	.	.	.	.	.	.	.	.	.	.	5.013
18	No	No	.	.	.	.	.	.	.	.	.	.	.	.	.	.	.	.	12.65	10.92	30.5	26.65	20.32	18.77	15.28	17.42	24.19	15.34	10.02	19.53	38.47	44.83	52.94	.	.	.	.	.	.	.	.	.	.	.	.	.	.	.	21.4718
19	No	No	.	.	.	.	.	.	.	.	.	.	.	.	.	.	.	.	11.41	32.2	21.98	18.42	24.64	18.65	22.91	14.2	13.89	19.62	4.37	31.74	51.12	32.76	45.38	.	.	.	.	.	.	.	.	.	.	.	.	.	.	.	7.8388
20	No	No	.	.	.	.	.	.	.	.	.	.	.	.	.	.	.	.	9.12	64.97	68.27	36.41	46.01	19.19	11.86	9.26	7.66	5.98	6.07	19.09	29.49	37.04	26.11	.	.	.	.	.	.	.	.	.	.	.	.	.	.	.	11.3573
21	Yes	No	.	.	.	.	.	.	.	.	.	.	.	.	.	.	.	.	18.5	161.29	109.85	161.11	174.82	200.06	129.7	107.16	38.84	19.96	15.73	116.29	139.34	97.32	66.99	.	.	.	.	.	.	.	.	.	.	.	.	.	.	.	6.3577
22	Yes	No	.	.	.	.	.	.	.	.	.	.	.	.	.	.	.	.	11.75	44.87	50.65	39.85	31.69	36.11	17.08	16.66	12.04	11.27	15.5	34.01	37.17	51.66	66.38	.	.	.	.	.	.	.	.	.	.	.	.	.	.	.	22.4387
23	Yes	No	.	.	.	.	.	.	.	.	.	.	.	.	.	.	.	.	17.6	52.49	152.32	133.62	108.28	90.51	58.3	36.59	15.23	22	12.26	63.43	111.18	171.43	120.59	.	.	.	.	.	.	.	.	.	.	.	.	.	.	.	10.9555
24	Yes	No	.	.	.	.	.	.	.	.	.	.	.	.	.	.	.	.	13.56	37.37	90.92	79.66	50.85	40.68	30.74	18.97	26.07	14.86	22.15	60.68	112.13	121.45	119.38	.	.	.	.	.	.	.	.	.	.	.	.	.	.	.	23.0331
25	Yes	No	.	.	.	.	.	.	.	.	.	.	.	.	.	.	.	.	19.58	39.12	57.17	56.47	42.88	27.1	28.97	34.5	29.33	20.44	13.09	58.45	66.93	34.71	56.05	.	.	.	.	.	.	.	.	.	.	.	.	.	.	.	13.3628
26	Yes	No	.	.	.	.	.	.	.	.	.	.	.	.	.	.	.	.	23.65	172.98	254.74	105.99	79.74	140.9	118.4	71.06	35.4	34.4	26.76	159.86	183.71	80.67	190.24	.	.	.	.	.	.	.	.	.	.	.	.	.	.	.	50.6529
[truncated: 29 more columns]
